# Supplementary material for: Large meta-analysis of multiple cancers reveals a common, compact and highly prognostic hypoxia metagene
Source: Br J Cancer. 2010 Jan 19;102(2):428–35. doi: 10.1038/sj.bjc.6605450 (PMC2816644; doi:10.1038/sj.bjc.6605450)
Supplement: Supplementary Table S2 [file 6605450x7.xls]

## Sheet: Table S2
Table S2:	Head and neck and Breast cancer signatures ordered by C score.
Notes:
Cluster memebership was estimated using Spearman method and p<0.05 after Bonferroni correction
p was calculated by generating the null distribution using random resampling in each dataset (see Methods)
Up- or down-regulation by hypoxia was inferred using the regulation of the seeds (-1=down, +1=up)
** for dataset GSE2379: C values were overall smaller, so a hard threshold of on C was chosen so that
genes included belonged to at least 0.5 of the clusters, the probability of observing this by chance is p<<0.01
Vice125					GSE6791				GSE2379**					GSE6532 Guy				GSE6532 Oxf					GSE6532 Ki
Affymetrix ID	gene.name	C	Up/down		Affymetrix ID	gene.name	C	Up/down	Affymetrix ID	gene.name	C	Up/down		Affymetrix ID	gene.name	C	Up/down	Affymetrix ID	gene.name	C	Up/down		Affymetrix ID	gene.name	C	Up/down
209900_s_at	SLC16A1	0.482	1		201848_s_at	BNIP3	0.390417	1	36100_at	VEGF	0.113704	1		200738_s_at	PGK1	0.448889	1	217356_s_at	PGK1	0.527778	1		207332_s_at	TFRC	0.524583	1
202235_at	SLC16A1	0.467	1		222646_s_at	ERO1L	0.351481	1	40507_at	SLC2A1	0.107917	1		200737_at	PGK1	0.441852	1	200738_s_at	PGK1	0.491111	1		201231_s_at	ENO1	0.510952	1
202234_s_at	SLC16A1	0.447667	1		201849_at	BNIP3	0.341852	1	40964_at	HK2	0.10375	1		213453_x_at	GAPD	0.440741	1	201395_at	RBM5	0.427778	-1		217772_s_at	MTCH2	0.489167	1
200737_at	PGK1	0.428148	1		211756_at	PTHLH	0.323704	1	32417_at	DSC3	0.0977778	1		212581_x_at	GAPD	0.437778	1	213375_s_at	CG018	0.422593	-1		217294_s_at	ENO1	0.475	1
200738_s_at	PGK1	0.404	1		206300_s_at	PTHLH	0.318148	1	32085_at	PIP5K3	0.0885185	-1		217398_x_at	GAPD	0.431852	1	209687_at	CXCL12	0.418148	-1		AFFX-HUMGAPDH/M33197_5_at	GAPDH	0.473333	1
204348_s_at	AK3L1	0.398667	1		210355_at	PTHLH	0.316667	1	33693_at	DSG3	0.0877778	1		AFFX-HUMGAPDH/M33197_M_at	GAPD	0.423704	1	217720_at	CHCHD2	0.418148	1		203746_s_at	HCCS	0.462917	1
202236_s_at	SLC16A1	0.386667	1		235122_at	NA	0.312593	-1	31488_s_at	PGK1	0.0833333	1		227068_at	PGK1	0.41875	1	200737_at	PGK1	0.4175	1		218163_at	MCTS1	0.462083	1
205199_at	CA9	0.374815	1		221676_s_at	CORO1C	0.293333	1	40995_at	NEFL	0.082963	1		AFFX-HUMGAPDH/M33197_3_at	GAPD	0.406296	1	205383_s_at	ZBTB20	0.417037	-1		200039_s_at	PSMB2	0.460833	1
238996_x_at	ALDOA	0.364333	1		235803_at	CRLF3	0.292222	-1	36101_s_at	VEGF	0.0822222	1		217356_s_at	PGK1	0.372222	1	222357_at	ZBTB20	0.405556	-1		AFFX-HUMGAPDH/M33197_M_at	GAPDH	0.4575	1
201250_s_at	SLC2A1	0.363	1		202393_s_at	KLF10	0.27	1	41243_at	SLC35E2	0.0811111	-1		234954_at	NA	0.311481	1	201394_s_at	RBM5	0.395556	-1		221263_s_at	SF3B5	0.455	1
217356_s_at	PGK1	0.339667	1		208025_s_at	HMGA2	0.267778	1	36933_at	NDRG1	0.0807407	1		227337_at	Lrp2bp	0.272963	1	204359_at	FLRT2	0.395556	-1		201923_at	PRDX4	0.4475	1
207543_s_at	P4HA1	0.324333	1		209363_s_at	SURB7	0.262222	1	33178_at	JAG1	0.0785185	1		201848_s_at	BNIP3	0.261852	1	213158_at	NA	0.386296	-1		217398_x_at	GAPDH	0.44125	1
1554220_a_at	NA	0.310333	1		206571_s_at	MAP4K4	0.261111	1	32331_at	AK3L1	0.0758333	1		228278_at	NFIX	0.253333	-1	201849_at	BNIP3	0.382963	1		200886_s_at	PGAM1	0.44	1
1557918_s_at	SLC16A1	0.308333	1		1556773_at	PTHLH	0.258519	1	36119_at	CAV1	0.0737037	1		201231_s_at	ENO1	0.2475	1	201848_s_at	BNIP3	0.380833	1		200750_s_at	RAN	0.4375	1
200886_s_at	PGAM1	0.308333	1		235522_at	OCIL	0.258519	-1	39530_at	PDLIM7	0.0733333	1		AFFX-HUMGAPDH/M33197_5_at	GAPD	0.247407	1	200966_x_at	ALDOA	0.380741	1		203207_s_at	MTFR1	0.431667	1
227068_at	PGK1	0.307667	1		202524_s_at	SPOCK2	0.258148	-1	33869_at	STAT5B	0.0666667	-1		200650_s_at	LDHA	0.239583	1	217835_x_at	C20orf24	0.38	1		212153_at	POGZ	0.428333	-1
200650_s_at	LDHA	0.301111	1		212374_at	FEM1B	0.25	1	339_at	CAV2	0.0648148	1		202912_at	ADM	0.230833	1	208639_x_at	PDIA6	0.37963	1		213011_s_at	TPI1	0.428333	1
212171_x_at	VEGF	0.294333	1		211527_x_at	VEGF	0.248889	1	862_at	SERPINB5	0.0633333	1		200822_x_at	TPI1	0.229259	1	202386_s_at	LKAP	0.375185	-1		200737_at	PGK1	0.425833	1
1552487_a_at	BNC1	0.292333	1		225142_at	KIAA1718	0.247778	1	2036_s_at	CD44	0.0625926	1		204347_at	AK3	0.214167	1	214687_x_at	ALDOA	0.373333	1		218482_at	ENY2	0.424167	1
201249_at	SLC2A1	0.29037	1		239005_at	FLJ39739	0.245185	-1	40606_at	ELL2	0.0618519	1		222605_at	RCOR3	0.214074	-1	218118_s_at	TIMM23	0.372593	1		221676_s_at	CORO1C	0.422083	1
209652_s_at	PGF	0.285	1		233270_x_at	PCM1	0.243333	-1	38115_at	TUSC2	0.0607407	-1		217499_x_at	OR7E38P	0.213333	1	209375_at	XPC	0.367407	-1		200738_s_at	PGK1	0.421429	1
214687_x_at	ALDOA	0.282	1		1559410_at	NA	0.238519	-1	36961_at	LETMD1	0.06	-1		1554556_a_at	ATP11B	0.201852	1	209279_s_at	NSDHL	0.365556	1		200822_x_at	TPI1	0.416667	1
211527_x_at	VEGF	0.281	1		1555420_a_at	KLF7	0.231111	1	34871_at	CHMP7	0.0588889	-1		212980_at	USP34	0.201852	-1	200730_s_at	PTP4A1	0.364444	1		211762_s_at	KPNA2	0.415833	1
218399_s_at	CDCA4	0.279667	1		214073_at	CTTN	0.221481	1	37331_g_at	ALDH4A1	0.0585185	1		225342_at	AK3	0.201852	1	209390_at	TSC1	0.364444	-1		202511_s_at	ATG5	0.41375	1
230972_at	ANKRD9	0.277333	1		204883_s_at	HUS1	0.221111	1	40465_at	DDX23	0.0577778	-1		1564063_a_at	ATP11B	0.198889	1	218982_s_at	MRPS17	0.362593	1		217356_s_at	PGK1	0.41375	1
230630_at	AK3L1	0.272	1		217617_at	PBX1	0.221111	-1	41544_at	PLK2	0.0577778	1		219173_at	MYO15B	0.198889	-1	221437_s_at	MRPS15	0.361852	1		217627_at	ZNF573	0.411667	-1
210512_s_at	VEGF	0.263	1						39799_at	FABP5	0.0566667	1		210663_s_at	KYNU	0.198519	1	200733_s_at	PTP4A1	0.36037	1		206550_s_at	NUP155	0.41125	1
200632_s_at	NDRG1	0.260333	1						40790_at	BHLHB2	0.0551852	1		201849_at	BNIP3	0.19375	1	209285_s_at	RAP140	0.36037	-1		207668_x_at	PDIA6	0.4075	1
218586_at	C20orf20	0.259667	1						33282_at	LAD1	0.0540741	1		216088_s_at	SS18L1	0.192222	1	213156_at	NA	0.355556	-1		200889_s_at	SSR1	0.406667	1
200966_x_at	ALDOA	0.258333	1						148_at	ELL2	0.0537037	1		226856_at	MUSTN1	0.191481	-1	200886_s_at	PGAM1	0.354444	1		202483_s_at	RANBP1	0.405833	1
204347_at	AK3L1	0.255556	1						38802_at	PGRMC1	0.0533333	-1		219402_s_at	DERL1	0.189259	1	201719_s_at	EPB41L2	0.351481	-1		201321_s_at	SMARCC2	0.40375	-1
218982_s_at	MRPS17	0.255333	1						160031_at	CDH3	0.0514815	1		227400_at	NFIX	0.183333	-1	219402_s_at	DERL1	0.35	1		216640_s_at	PDIA6	0.403333	1
217294_s_at	ENO1	0.253667	1						41814_at	FUCA1	0.0514815	-1		59375_at	MYO15B	0.183333	-1	207668_x_at	PDIA6	0.349259	1		208799_at	PSMB5	0.402917	1
204599_s_at	MRPL28	0.250667	1						1512_at	DYRK1A	0.0511111	-1		209482_at	POP7	0.182593	1	217398_x_at	GAPDH	0.348889	1		218027_at	MRPL15	0.402083	1
213011_s_at	TPI1	0.250333	1						39731_at	RBMX	0.0511111	-1		202265_at	BMI1	0.178889	-1	201898_s_at	UBE2A	0.347778	1		201199_s_at	PSMD1	0.399583	1
200822_x_at	TPI1	0.244667	1											201037_at	PFKP	0.178148	1	203208_s_at	MTFR1	0.347407	1		213696_s_at	MED8	0.397917	1
201594_s_at	PPP4R1	0.244667	1											204348_s_at	AK3	0.176667	1	221718_s_at	AKAP13	0.346667	-1		202929_s_at	DDT	0.3925	1
201231_s_at	ENO1	0.242963	1											204385_at	KYNU	0.176667	1	213891_s_at	TCF4	0.345556	-1		208691_at	TFRC	0.39	1
206581_at	BNC1	0.242667	1											217388_s_at	KYNU	0.175185	1	202258_s_at	PFAAP5	0.342963	-1		212271_at	MAPK1	0.38375	1
218644_at	PLEK2	0.241	1											226358_at	LOC145842	0.168519	-1	202001_s_at	NDUFA6	0.341852	1		212980_at	USP34	0.38375	-1
202219_at	SLC6A8	0.239333	1											218648_at	TORC3	0.166296	-1	213453_x_at	GAPDH	0.340741	1		214683_s_at	CLK1	0.382917	-1
235022_at	C18orf19	0.234667	1											218211_s_at	MLPH	0.165185	-1	200822_x_at	TPI1	0.339259	1		208699_x_at	TKT	0.3825	1
228499_at	PFKFB4	0.232333	1											204092_s_at	STK6	0.164815	1	212080_at	LOC143941	0.338889	-1		213453_x_at	GAPDH	0.3825	1
225342_at	AK3L1	0.227	1											201114_x_at	PSMA7	0.162963	1	209482_at	POP7	0.338519	1		218982_s_at	MRPS17	0.3825	1
215812_s_at	FLJ43855	0.216	1											205200_at	TNA	0.160741	-1	AFFX-HUMGAPDH/M33197_5_at	GAPDH	0.337407	1		203080_s_at	BAZ2B	0.38125	-1
210854_x_at	SLC6A8	0.215333	1											225071_at	C6orf68	0.16037	1	216640_s_at	PDIA6	0.335556	1		213612_x_at	LOC440675	0.38	-1
213843_x_at	SLC6A8	0.215333	1											213011_s_at	TPI1	0.158889	1	203207_s_at	MTFR1	0.333704	1		201298_s_at	MOBK1B	0.379167	1
209075_s_at	NIFUN	0.212667	-1											220239_at	KLHL7	0.158148	1						203484_at	SEC61G	0.379167	1
224950_at	PTGFRN	0.211	1											202887_s_at	DDIT4	0.157778	1						219449_s_at	TMEM70	0.378333	1
202870_s_at	CDC20	0.202667	1											210156_s_at	PCMT1	0.157778	1						207507_s_at	ATP5G3	0.377917	1
220160_s_at	KPTN	0.200667	1											227997_at	IL17RD	0.157778	-1						201317_s_at	PSMA2	0.3775	1
230710_at	NA	0.199	1											224376_s_at	C20orf24	0.156667	1						201629_s_at	ACP1	0.377083	1
223172_s_at	MTP18	0.198333	1											208394_x_at	ESM1	0.156296	1						218516_s_at	IMPAD1	0.377083	1
37152_at	PPARD	0.196667	1											221258_s_at	KIF18A	0.154815	1						202856_s_at	SLC16A3	0.376667	1
202954_at	UBE2C	0.195	1											212071_s_at	SPTBN1	0.151481	-1						205583_s_at	CXorf45	0.376667	-1
202550_s_at	VAPB	0.194	1											208079_s_at	STK6	0.151111	1						215227_x_at	ACP1	0.375833	1
1554452_a_at	HIG2	0.193333	1											223158_s_at	NEK6	0.14963	1						213593_s_at	TRA2A	0.375417	-1
216228_s_at	WDHD1	0.193333	1											219689_at	LOC56920	0.149259	-1						217720_at	CHCHD2	0.375417	1
203764_at	DLG7	0.192667	1											209106_at	NCOA1	0.148889	-1
202990_at	PYGL	0.192	1											200886_s_at	PGAM1	0.148519	1
200911_s_at	TACC1	0.191333	-1											202249_s_at	WDR42A	0.148519	-1
221009_s_at	ANGPTL4	0.190333	1											227165_at	C13orf3	0.148519	1
200885_at	PPM1J	0.189	1											212171_x_at	VEGF	0.148148	1
202947_s_at	GYPC	0.187667	-1											230250_at	PTPRB	0.148148	-1
221249_s_at	LOC81558	0.186667	-1											1555480_a_at	FBLP-1	0.147407	-1
203256_at	CDH3	0.186333	1											224471_s_at	BTRC	0.146667	-1
218728_s_at	CNIH4	0.184333	1											220954_s_at	PILRB	0.146296	-1
227653_at	TRMT5	0.183	1											212970_at	FLJ14001	0.145926	-1
201849_at	BNIP3	0.182667	1											225728_at	ARGBP2	0.145556	-1
223993_s_at	CNIH4	0.182333	1											211527_x_at	VEGF	0.144815	1
212662_at	PVR	0.180333	1											201250_s_at	SLC2A1	0.144167	1
202067_s_at	LDLR	0.18	1											201394_s_at	RBM5	0.144074	-1
202158_s_at	CUGBP2	0.179667	-1											201923_at	PRDX4	0.144074	1
206412_at	FER	0.178667	1											209709_s_at	HMMR	0.144074	1
1568611_at	P4HA2	0.176667	1											217294_s_at	ENO1	0.144074	1
217122_s_at	SLC35E2	0.176667	-1											201532_at	PSMA3	0.143704	1
205016_at	TGFA	0.176333	1											226447_at	POU5F1	0.143704	-1
235857_at	KCTD11	0.175667	1											230800_at	ADCY4	0.143704	-1
202664_at	WASPIP	0.175	-1											218259_at	MKL2	0.143333	-1
218484_at	LOC56901	0.175	1											217835_x_at	C20orf24	0.141481	1
212038_s_at	VDAC1	0.174	1											209020_at	C20orf111	0.141111	1
217871_s_at	MIF	0.173667	1											223880_x_at	C20orf24	0.141111	1
203088_at	FBLN5	0.173333	-1											228273_at	FLJ11029	0.141111	1
203565_s_at	MNAT1	0.173333	1											225321_s_at	PILRB	0.140741	-1
218507_at	HIG2	0.173333	1											219396_s_at	NEIL1	0.14	-1
203476_at	TPBG	0.173	1											209773_s_at	RRM2	0.13963	1
207996_s_at	C18orf1	0.172333	-1											201395_at	RBM5	0.139259	-1
228218_at	NA	0.171333	-1											225723_at	C6orf129	0.139259	1
1553581_s_at	P18SRP	0.170667	1											206702_at	TEK	0.137407	-1
236401_at	GIMAP1	0.170333	-1											207165_at	HMMR	0.135926	1
1557578_at	PHLDB2	0.169667	1											230630_at	AK3	0.135185	1
209539_at	ARHGEF6	0.169333	-1											201196_s_at	AMD1	0.134815	1
1555758_a_at	CDKN3	0.169	1											1552277_a_at	MGC17337	0.134444	1
203489_at	SIVA	0.169	1											212296_at	PSMD14	0.134444	1
202157_s_at	CUGBP2	0.168333	-1											220027_s_at	RASIP1	0.134444	-1
203963_at	CA12	0.168	1											201195_s_at	SLC7A5	0.134074	1
204508_s_at	CA12	0.168	1											223032_x_at	PX19	0.133704	1
226318_at	TBRG1	0.167667	-1											202856_s_at	SLC16A3	0.133333	1
201896_s_at	PSRC1	0.167	1											212153_at	POGZ	0.133333	-1
209714_s_at	CDKN3	0.167	1											235489_at	RHOJ	0.133333	-1
210355_at	PTHLH	0.166667	1											235532_at	PIGM	0.133333	-1
213309_at	PLCL2	0.164333	-1											204288_s_at	ARGBP2	0.132963	-1
202068_s_at	LDLR	0.163667	1											201591_s_at	NISCH	0.132222	-1
218368_s_at	TNFRSF12A	0.163333	1											203405_at	DSCR2	0.132222	1
209391_at	DPM2	0.163	1											201890_at	RRM2	0.131481	1
223333_s_at	ANGPTL4	0.162667	1											222216_s_at	MRPL17	0.131481	1
212612_at	RCOR1	0.161	1											226303_at	PGM5	0.131111	-1
209447_at	SYNE1	0.160667	-1											202779_s_at	UBE2S	0.130741	1
218355_at	KIF4A	0.160333	1											203554_x_at	PTTG1	0.130741	1
38964_r_at	WAS	0.160333	-1											203723_at	ITPKB	0.130741	-1
202934_at	HK2	0.157778	1											232297_at	KLHL5	0.13037	-1
201379_s_at	TPD52L2	0.157667	1											210069_at	CPT1B	0.13	-1
205909_at	POLE2	0.157333	1											241903_at	KCTD3	0.13	-1
235113_at	PPIL5	0.157	1											226686_at	NA	0.128889	1
212192_at	KCTD12	0.156667	-1											211746_x_at	PSMA1	0.128519	1
218267_at	CINP	0.156667	1											203234_at	UPP1	0.128148	1
201286_at	SDC1	0.156	1											212985_at	FLJ14001	0.127407	-1
210735_s_at	CA12	0.155333	1											202691_at	SNRPD1	0.126667	1
206027_at	S100A3	0.155	1											219555_s_at	BM039	0.126667	1
1554026_a_at	MYO10	0.154667	1											213049_at	GARNL1	0.126296	-1
213620_s_at	ICAM2	0.154667	-1											225191_at	CIRBP	0.126296	-1
228418_at	EXOC5	0.154667	1											238044_at	NA	0.126296	-1
204092_s_at	AURKA	0.154333	1											207542_s_at	AQP1	0.125926	-1
205220_at	GPR109B	0.153333	1											209714_s_at	CDKN3	0.125926	1
210074_at	CTSL2	0.153333	1											203362_s_at	MAD2L1	0.125185	1
211318_s_at	RAE1	0.153333	1											208941_s_at	SEPHS1	0.125185	1
203324_s_at	CAV2	0.152333	1											212309_at	CLASP2	0.125185	-1
214710_s_at	CCNB1	0.152	1											215223_s_at	SOD2	0.125185	1
230193_at	WDR66	0.151667	1											219197_s_at	SCUBE2	0.124815	-1
208308_s_at	GPI	0.151333	1											225117_at	LOC284058	0.124444	-1
210513_s_at	VEGF	0.151111	1											203535_at	S100A9	0.124074	1
204268_at	S100A2	0.150667	1											204468_s_at	TIE1	0.124074	-1
209071_s_at	RGS5	0.150333	-1											218542_at	C10orf3	0.124074	1
216031_x_at	C16orf34	0.150333	1											1555758_a_at	CDKN3	0.123704	1
218312_s_at	ZNF447	0.150333	-1											203968_s_at	CDC6	0.123704	1
204728_s_at	WDHD1	0.15	1											212195_at	IL6ST	0.123704	-1
227606_s_at	STAMBPL1	0.149333	-1											214804_at	FSHPRH1	0.123704	1
1552619_a_at	ANLN	0.149	1											221539_at	EIF4EBP1	0.123333	1
218833_at	ZAK	0.148333	1											221923_s_at	NPM1	0.123333	1
209583_s_at	CD200	0.146667	-1											230142_s_at	CIRBP	0.123333	-1
202156_s_at	CUGBP2	0.146333	-1											202813_at	TARBP1	0.121481	-1
215867_x_at	CA12	0.146333	1											208857_s_at	PCMT1	0.121481	1
201577_at	NME1	0.146	1											212943_at	KIAA0528	0.121481	-1
200039_s_at	PSMB2	0.145667	1											204170_s_at	CKS2	0.121111	1
229968_at	NA	0.145667	-1											208718_at	KDELR3	0.121111	-1
225564_at	SPATA13	0.145333	-1											235305_s_at	FLJ10948	0.121111	-1
203554_x_at	PTTG1	0.145	1											212660_at	PHF15	0.12037	-1
214164_x_at	CA12	0.145	1											222753_s_at	SPCS3	0.12037	1
219232_s_at	EGLN3	0.144667	1											224318_s_at	FLJ10081	0.12037	-1
204220_at	GMFG	0.144	-1											230958_s_at	NA	0.12037	-1
219330_at	VANGL1	0.144	1											232459_at	CYBRD1	0.12037	-1
203695_s_at	DFNA5	0.143333	1											202870_s_at	CDC20	0.119259	1
205242_at	CXCL13	0.142667	-1											210046_s_at	IDH2	0.119259	1
213158_at	NA	0.141667	-1											210070_s_at	CPT1B	0.119259	-1
219243_at	GIMAP4	0.140667	-1											201112_s_at	CSE1L	0.118889	1
222608_s_at	ANLN	0.140333	1											225474_at	BAIAP1	0.118889	-1
205898_at	CX3CR1	0.139333	-1											225180_at	TTC14	0.118519	-1
211241_at	ANXA2P3	0.138667	1											226936_at	NA	0.118519	1
228390_at	RAB30	0.138667	-1											228519_x_at	CIRBP	0.118519	-1
1563900_at	C6orf143	0.138333	1											230378_at	SCGB3A1	0.118519	-1
223368_s_at	C9orf32	0.138333	1											208511_at	PTTG1	0.118148	1
226773_at	NA	0.138333	-1											200075_s_at	GUK1	0.117778	1
213145_at	FBXL14	0.138	-1											205167_s_at	CDC25C	0.117778	1
223541_at	HAS3	0.137	1											217938_s_at	KCMF1	0.117778	1
227960_s_at	FAHD1	0.136667	1											218057_x_at	NOC4	0.117778	1
200761_s_at	ARL6IP5	0.136333	-1											227200_at	NA	0.117778	-1
201558_at	RAE1	0.136333	1											218873_at	FLJ20203	0.117407	-1
205157_s_at	KRT17	0.136333	1											223570_at	MCM10	0.117407	1
208079_s_at	AURKA	0.136333	1											207543_s_at	P4HA1	0.117037	1
219555_s_at	C16orf60	0.136333	1											206544_x_at	SMARCA2	0.116667	-1
202733_at	P4HA2	0.135667	1											208785_s_at	MAP1LC3B	0.116667	1
218847_at	IGF2BP2	0.135333	1											202737_s_at	LSM4	0.116296	1
201840_at	NEDD8	0.135	1											204677_at	CDH5	0.116296	-1
235308_at	ZBTB20	0.134667	-1											212148_at	PBX1	0.116296	-1
201998_at	ST6GAL1	0.134333	-1											218447_at	DC13	0.116296	1
230655_at	NA	0.133667	1											228184_at	DISP1	0.116296	-1
212236_x_at	KRT17	0.133333	1											202110_at	COX7B	0.115926	1
228729_at	CCNB1	0.133333	1											202954_at	UBE2C	0.115926	1
1554408_a_at	TK1	0.132667	1											203339_at	SLC25A12	0.115926	-1
200760_s_at	ARL6IP5	0.132667	-1											207414_s_at	PCSK6	0.115926	-1
201287_s_at	SDC1	0.132667	1											212040_at	TGOLN2	0.115556	-1
207677_s_at	NCF4	0.132	-1											220094_s_at	C6orf79	0.115556	1
222451_s_at	ZDHHC9	0.132	1											1555993_at	CACNA1D	0.115185	-1
207761_s_at	METTL7A	0.131667	-1											201676_x_at	PSMA1	0.114815	1
217140_s_at	VDAC1	0.131667	1											226166_x_at	STK36	0.114815	-1
212702_s_at	BICD2	0.131333	1											221597_s_at	HSPC171	0.114444	1
202746_at	ITM2A	0.131	-1											219148_at	TOPK	0.114074	1
243791_at	NA	0.131	-1											212239_at	PIK3R1	0.113333	-1
33760_at	PEX14	0.131	1											217329_x_at	COX7BP1	0.113333	1
210532_s_at	C14orf2	0.130667	1											223120_at	FUCA2	0.113333	1
210792_x_at	SIVA	0.130667	1											226498_at	FLT1	0.113333	1
227607_at	STAMBPL1	0.130333	-1											235689_at	MtFMT	0.113333	1
202854_at	HPRT1	0.13	1											217691_x_at	FTH1	0.112963	1
208636_at	ACTN1	0.13	1											225252_at	SCRT2	0.112963	1
221817_at	DOLPP1	0.129667	1											225702_at	FLJ14825	0.112593	1
202338_at	TK1	0.129333	1											226497_s_at	FLT1	0.112593	1
203234_at	UPP1	0.129333	1											201705_at	PSMD7	0.112222	1
205490_x_at	GJB3	0.129	1											204033_at	TRIP13	0.112222	1
209540_at	IGF1	0.129	-1											211185_s_at	FLJ14753	0.112222	-1
219412_at	RAB38	0.128667	1											219485_s_at	PSMD10	0.112222	1
204420_at	FOSL1	0.128333	1											208627_s_at	na	0.111852	1
210933_s_at	FSCN1	0.128	1											209110_s_at	RGL2	0.111852	-1
211160_x_at	ACTN1	0.128	1											218755_at	KIF20A	0.111852	1
211519_s_at	KIF2C	0.128	1											204162_at	KNTC2	0.111481	1
231109_at	CUGBP2	0.128	-1											206542_s_at	SMARCA2	0.111481	-1
203658_at	SLC25A20	0.127333	-1
206122_at	SOX15	0.127333	1
216088_s_at	PSMA7	0.127333	1
1553768_a_at	DCBLD1	0.127	1
228273_at	PRR11	0.126667	1
235407_at	LOC402538	0.126333	1
212823_s_at	PLEKHG3	0.126	1
204825_at	MELK	0.125667	1
209885_at	RHOD	0.125667	1
223687_s_at	LY6K	0.125667	1
227806_at	MGC17624	0.125667	1
202779_s_at	UBE2S	0.125333	1
221923_s_at	NPM1	0.125333	1
222847_s_at	EGLN3	0.125333	1
210357_s_at	SMOX	0.125	1
224261_at	DST	0.125	-1
225809_at	DKFZP564O0823	0.125	-1
240154_at	WASPIP	0.125	-1
203697_at	FRZB	0.124667	-1
206354_at	SLCO1B3	0.124667	1
212914_at	CBX7	0.124667	-1
214095_at	SHMT2	0.124	1
1553021_s_at	BICD2	0.123667	1
201564_s_at	FSCN1	0.123667	1
211756_at	PTHLH	0.123667	1
213476_x_at	TUBB3	0.123667	1
217786_at	PRMT5	0.123667	1
219041_s_at	REPIN1	0.123667	-1
244511_at	PDE4DIP	0.123667	-1
229686_at	P2RY8	0.123333	-1
205383_s_at	ZBTB20	0.123	-1
214264_s_at	C14orf143	0.123	1
201144_s_at	EIF2S1	0.122333	1
239903_at	NA	0.122	1
1552316_a_at	GIMAP1	0.121667	-1
233842_x_at	C20orf43	0.121667	1
240665_at	CUGBP2	0.121667	-1
201848_s_at	BNIP3	0.121481	1
203408_s_at	SATB1	0.121333	-1
207153_s_at	GLMN	0.121333	1
213154_s_at	BICD2	0.121333	1
218353_at	RGS5	0.121	-1
227121_at	NA	0.121	-1
AFFX-HUMGAPDH/M33197_5_at	GAPDH	0.121	1
216033_s_at	FYN	0.120667	-1
202569_s_at	MARK3	0.120333	1
204236_at	FLI1	0.120333	-1
210105_s_at	FYN	0.120333	-1
213848_at	DUSP7	0.120333	1
233487_s_at	LRRC8A	0.120333	1
218451_at	CDCP1	0.12	1
219092_s_at	IPPK	0.12	1
226609_at	DCBLD1	0.12	1
232645_at	LOC153684	0.12	-1
206300_s_at	PTHLH	0.119333	1
212581_x_at	GAPDH	0.119333	1
209392_at	ENPP2	0.118667	-1
221434_s_at	C14orf156	0.118667	1
225912_at	TP53INP1	0.118	-1
205159_at	CSF2RB	0.117667	-1
209199_s_at	MEF2C	0.117667	-1
223620_at	GPR34	0.117667	-1
43511_s_at	NA	0.117667	-1
215728_s_at	ACOT7	0.117333	1
218009_s_at	PRC1	0.117333	1
AFFX-HUMGAPDH/M33197_M_at	GAPDH	0.117333	1
212590_at	RRAS2	0.117	1
215243_s_at	GJB3	0.117	1
224925_at	PREX1	0.117	-1
239955_at	NA	0.116333	-1
210115_at	RPL39L	0.116	1
213502_x_at	LOC91316	0.116	-1
203065_s_at	CAV1	0.115667	1
205147_x_at	NCF4	0.115667	-1
202859_x_at	IL8	0.115	1
209074_s_at	FAM107A	0.115	-1
224624_at	LRRC8A	0.115	1
1556773_at	PTHLH	0.114667	1
205443_at	SNAPC1	0.114667	1
213726_x_at	TUBB2C	0.114667	1
205167_s_at	CDC25C	0.114333	1
219611_s_at	CCDC21	0.114333	1
226641_at	ANKRD44	0.114333	-1
233388_at	MGC29891	0.114333	1
209576_at	GNAI1	0.114	1
204552_at	INPP4A	0.113667	-1
230398_at	TNS4	0.113667	1
203020_at	RABGAP1L	0.113333	-1
205902_at	KCNN3	0.113333	-1
201534_s_at	UBL3	0.113	-1
213453_x_at	GAPDH	0.112667	1
234969_s_at	EPC1	0.112333	-1
203868_s_at	VCAM1	0.111667	-1
223452_s_at	DKFZP564J0863	0.111667	1
206156_at	GJB5	0.111333	1
208613_s_at	FLNB	0.111	1
213793_s_at	HOMER1	0.111	1
229538_s_at	IQGAP3	0.111	1
1564520_s_at	PRMT5	0.110667	1
204780_s_at	FAS	0.110667	-1
220816_at	EDG7	0.110667	1
200750_s_at	RAN	0.110333	1
227142_at	PLEKHG5	0.110333	1
219777_at	GIMAP6	0.11	-1
225163_at	FRMD4A	0.11	-1
235061_at	PPM1K	0.11	-1
210138_at	RGS20	0.109667	1
228402_at	ZBED3	0.109667	-1
203799_at	CD302	0.109333	-1
208002_s_at	ACOT7	0.109333	1
209200_at	MEF2C	0.109333	-1
219440_at	RAI2	0.109333	-1
208456_s_at	RRAS2	0.109	1
218384_at	CARHSP1	0.109	1
221651_x_at	NA	0.109	-1
217398_x_at	GAPDH	0.108667	1
232202_at	NA	0.108667	1
233063_s_at	NA	0.108667	-1
241365_at	SATB1	0.108667	-1
228333_at	NA	0.108333	-1
204709_s_at	KIF23	0.108	1
215719_x_at	FAS	0.108	-1
33323_r_at	SFN	0.108	1
218360_at	RAB22A	0.107667	1
223057_s_at	XPO5	0.107333	1
212858_at	PAQR4	0.107	1
221937_at	AP1GBP1	0.107	-1
225686_at	FAM33A	0.107	1
227692_at	GNAI1	0.107	1
229367_s_at	GIMAP6	0.107	-1
231914_at	NUDT14	0.107	1
226087_at	LZIC	0.106667	1
228071_at	GIMAP7	0.106667	-1
230925_at	APBB1IP	0.106667	-1
202154_x_at	TUBB3	0.106	1
202279_at	C14orf2	0.106	1
217897_at	FXYD6	0.106	-1
218121_at	HMOX2	0.106	1
218601_at	URG4	0.106	1
228442_at	NFATC2	0.106	-1
209191_at	TUBB6	0.105667	1
214177_s_at	PBXIP1	0.105667	-1
218998_at	C9orf6	0.105667	1
223268_at	C11orf54	0.105667	-1
1559739_at	CHPT1	0.105333	-1
209260_at	SFN	0.105333	1
213992_at	COL4A6	0.105	1
220704_at	ZNFN1A1	0.105	-1
227718_at	PURB	0.105	1
203072_at	MYO1E	0.104667	1
216218_s_at	PLCL2	0.104667	-1
228750_at	NA	0.104667	-1
209413_at	B4GALT2	0.104333	1
209803_s_at	PHLDA2	0.104333	1
213506_at	F2RL1	0.104333	1
226039_at	MGAT4A	0.104	-1
222638_s_at	C6orf35	0.103667	1
225948_at	C14orf153	0.103667	1
228033_at	E2F7	0.103667	1
229597_s_at	WDFY4	0.103667	-1
242268_at	CUGBP2	0.103667	-1
208637_x_at	ACTN1	0.103333	1
211114_x_at	SIP1	0.103333	1
AFFX-HUMGAPDH/M33197_3_at	GAPDH	0.103333	1
211058_x_at	K-ALPHA-1	0.103	1
217281_x_at	NA	0.103	-1
219889_at	FRAT1	0.103	-1
1555725_a_at	RGS5	0.102667	-1
200786_at	PSMB7	0.102667	1
201684_s_at	C14orf92	0.102667	1
226706_at	FLJ23867	0.102667	1
227591_at	SH3BP5	0.102667	-1
224516_s_at	CXXC5	0.102333	-1
204029_at	CELSR2	0.102	1
212873_at	HMHA1	0.102	-1
214484_s_at	OPRS1	0.102	1
223234_at	MAD2L2	0.102	1
224937_at	PTGFRN	0.102	1
202747_s_at	ITM2A	0.101667	-1
31846_at	RHOD	0.101667	1
203851_at	IGFBP6	0.101333	1
209879_at	SELPLG	0.101333	-1
221870_at	EHD2	0.101333	1
222500_at	PPIL1	0.101333	1
203832_at	SNRPF	0.101	1
210249_s_at	NCOA1	0.101	-1
223381_at	CDCA1	0.101	1
234764_x_at	IGLC2	0.101	-1
209070_s_at	RGS5	0.100667	-1
218614_at	C12orf35	0.100667	-1
232210_at	BCL2	0.100667	-1
240258_at	ENO1	0.100333	1
