# Supplementary material for: Large meta-analysis of multiple cancers reveals a common, compact and highly prognostic hypoxia metagene
Source: Br J Cancer. 2010 Jan 19;102(2):428–35. doi: 10.1038/sj.bjc.6605450 (PMC2816644; doi:10.1038/sj.bjc.6605450)
Supplement: Supplementary Table S3 [file 6605450x8.xls]

## Sheet: Table S3
Table S3:	Over-represented Pathways and Reactions in the Hypoxia Signatures
	Estimated using the Reactome Database
The signatures considered are the ones shown in Table S2;
full, up-regulated and down-regulated signatures are shown
GSE6532 OXF							GSE6532 KI							GSE6532 GUY						Vice125							GSE2379							GSE67
Total number of events assessed: 3319							Total number of events assessed: 3319							Total number of events assessed: 3319						Total number of events assessed: 3319							Total number of events assessed: 3319							Total number of events assessed: -
Number of matching events (i.e. individual hypergeometric tests performed): 6							Number of matching events (i.e. individual hypergeometric tests performed): 18							Number of matching events (i.e. individual hypergeometric tests performed): 109						Number of matching events (i.e. individual hypergeometric tests performed): 228							Number of matching events (i.e. individual hypergeometric tests performed): 20							Number of matching events (i.e. individual hypergeometric tests performed): -
Number of genes matching submitted identifiers: 11							Number of genes matching submitted identifiers: 12							Number of genes matching submitted identifiers: 38						Number of genes matching submitted identifiers: 70							Number of genes matching submitted identifiers: 11							Number of genes matching submitted identifiers: -
Whole signature							Whole signature							Whole signature						Whole signature							Whole signature							Whole signature
Identifier of this Event	Hyperlinked name of this Event	Probability of seeing N or more genes in this Event by chance	Number of genes in your query which map to this Event	Total number of genes involved in this Event			Identifier of this Event	Hyperlinked name of this Event	Probability of seeing N or more genes in this Event by chance	Number of genes in your query which map to this Event	Total number of genes involved in this Event			Identifier of this Event	Hyperlinked name of this Event	Probability of seeing N or more genes in this Event by chance	Number of genes in your query which map to this Event	Total number of genes involved in this Event		Identifier of this Event	Hyperlinked name of this Event	Probability of seeing N or more genes in this Event by chance	Number of genes in your query which map to this Event	Total number of genes involved in this Event			Identifier of this Event	Hyperlinked name of this Event	Probability of seeing N or more genes in this Event by chance	Number of genes in your query which map to this Event	Total number of genes involved in this Event			No significantly over-represented reactions
REACT_1383	Glycolysis	2.1e-08	5	21			REACT_1383	Glycolysis	3.5e-08	5	21			REACT_6828	APC/C-mediated degradation of cell cycle proteins	4.8e-07	7	31		REACT_1383	Glycolysis	9.8e-08	8	21			REACT_212	Glucose uptake	0.00079	2	9			Up-regulated signature
REACT_1520	Gluconeogenesis	2.1e-08	5	21			REACT_1520	Gluconeogenesis	3.5e-08	5	21			REACT_1383	Glycolysis	7.7e-07	6	21		REACT_723	Glucose metabolism	5.7e-07	11	55			REACT_723	Glucose metabolism	0.0021	3	55			No significantly over-represented reactions
REACT_2071	Cori Cycle (interconversion of glucose and lactate)	1.4e-07	5	30			REACT_2071	Cori Cycle (interconversion of glucose and lactate)	2.4e-07	5	30			REACT_152	Cell Cycle, Mitotic	1.2e-06	11	111		REACT_1520	Gluconeogenesis	1.9e-06	7	21			REACT_474	Metabolism of carbohydrates	0.0045	3	72			Down-regulated signature
REACT_723	Glucose metabolism	3.3e-06	5	55			REACT_474	Metabolism of carbohydrates	7.6e-07	6	72			REACT_2071	Cori Cycle (interconversion of glucose and lactate)	7.5e-06	6	30		REACT_2071	Cori Cycle (interconversion of glucose and lactate)	2.3e-06	8	30			REACT_1709	Metabolism of small molecules	0.0045	3	72			None of the identifiers provided were found in the database
REACT_474	Metabolism of carbohydrates	1.3e-05	5	72			REACT_1709	Metabolism of small molecules	7.6e-07	6	72			REACT_6974	Association of cell cycle proteins with the APC/C:Cdh1 complex	1.5e-05	5	20		REACT_474	Metabolism of carbohydrates	9.4e-06	11	72			Up-regulated signature
REACT_1709	Metabolism of small molecules	1.3e-05	5	72			REACT_723	Glucose metabolism	5.5e-06	5	55			REACT_1520	Gluconeogenesis	1.9e-05	5	21		REACT_1709	Metabolism of small molecules	9.4e-06	11	72			Identifier of this Event	Hyperlinked name of this Event	Probability of seeing N or more genes in this Event by chance	Number of genes in your query which map to this Event	Total number of genes involved in this Event
Up-regulated signature							REACT_6190	Rev-mediated nuclear export of HIV-1 RNA	0.0035	3	60			REACT_6761	APC/C:Cdh1 mediated degradation of Cdc20 and other APC/C:Cdh1 targeted proteins in late mitosis/early G1	1.9e-05	5	21		REACT_6828	APC/C-mediated degradation of cell cycle proteins	0.0025	5	31			REACT_212	Glucose uptake	0.00041	2	9
Identifier of this Event	Hyperlinked name of this Event	Probability of seeing N or more genes in this Event by chance	Number of genes in your query which map to this Event	Total number of genes involved in this Event			REACT_6916	Interactions of Rev with host cellular proteins	0.0037	3	61			REACT_6914	Ubiquitination of cell cycle proteins targeted by the APC/C:Cdh1complex	1.9e-05	5	21		REACT_6974	Association of cell cycle proteins with the APC/C:Cdh1 complex	0.003	4	20			REACT_723	Glucose metabolism	0.00075	3	55
REACT_1383	Glycolysis	9.6e-10	5	21			REACT_6318	Release of the HIV-1 mRNA and Crm1 from Rev in the cytoplasm	0.013	2	33			REACT_6781	APC/C:Cdc20 mediated degradation of mitotic proteins	2.4e-05	5	22		REACT_6761	APC/C:Cdh1 mediated degradation of Cdc20 and other APC/C:Cdh1 targeted proteins in late mitosis/early G1	0.0037	4	21			REACT_474	Metabolism of carbohydrates	0.0016	3	72
REACT_1520	Gluconeogenesis	9.6e-10	5	21			REACT_9478	Association of RanBP1 with Ran-GTP:CRM1:Rev:mRNA complex	0.013	2	33			REACT_723	Glucose metabolism	2.8e-05	7	55		REACT_6914	Ubiquitination of cell cycle proteins targeted by the APC/C:Cdh1complex	0.0037	4	21			REACT_1709	Metabolism of small molecules	0.0016	3	72
REACT_2071	Cori Cycle (interconversion of glucose and lactate)	6.7e-09	5	30			REACT_9395	Nuclear import of Rev protein	0.038	2	58			REACT_6954	Activation of APC/C and APC/C:Cdc20 mediated degradation of mitotic proteins	3.1e-05	5	23		REACT_6781	APC/C:Cdc20 mediated degradation of mitotic proteins	0.0044	4	22			Down-regulated signature
REACT_723	Glucose metabolism	1.6e-07	5	55			REACT_6361	Late Phase of HIV Life Cycle	0.038	3	144			REACT_6837	Regulation of APC/C activators between G1/S and early anaphase	8.4e-05	5	28		REACT_957	Pyrimidine metabolism	0.0052	4	23			Identifier of this Event	Hyperlinked name of this Event	Un-adjusted probability of seeing N or more genes in this Event by chance	Number of genes in your query which map to this Event	Total number of genes involved in this Event
REACT_474	Metabolism of carbohydrates	6.4e-07	5	72			REACT_6337	Rev multimer-bound HIV-1 mRNA:Crm1:Ran:GTP complex associates with the NPC	0.039	2	59			REACT_6893	Association of Securin with Cdc20:APC/C complex	0.00012	4	16		REACT_6954	Activation of APC/C and APC/C:Cdc20 mediated degradation of mitotic proteins	0.0052	4	23			REACT_48	Formation of the Spliceosomal B Complex	0.0019	2	97
REACT_1709	Metabolism of small molecules	6.4e-07	5	72			REACT_6340	Translocation of nuclear RNA transport complex to cytoplasm	0.039	2	59			REACT_1538	Cell Cycle Checkpoints	0.00012	7	69		REACT_1857	Cyclin A/B1 associated events during G2/M transition	0.0069	3	13			REACT_1554	Formation of the active Spliceosomal C complex	0.0022	2	105
Down-regulated signature							Up-regulated signature							REACT_6723	Ubiquitination of Securin by phospho-APC/C:Cdc20 complex	0.00015	4	17		REACT_152	Cell Cycle, Mitotic	0.0072	9	111			REACT_1935	Lariat Formation and 5'-Splice Site Cleavage	0.0023	2	106
No significantly over-represented reactions							Identifier of this Event	Hyperlinked name of this Event	Probability of seeing N or more genes in this Event by chance	Number of genes in your query which map to this Event	Total number of genes involved in this Event			REACT_6871	APC/C:Cdc20 mediated degradation of Securin	0.00015	4	17		REACT_2203	G2/M Transition	0.0086	3	14			REACT_1331	Cleavage at the 3'-Splice Site and Exon Ligation	0.0024	2	108
							REACT_1383	Glycolysis	3.5e-08	5	21			REACT_474	Metabolism of carbohydrates	0.00016	7	72		REACT_407	Chk1/Chk2(Cds1) mediated inactivation of Cyclin B:Cdk1 complex	0.0093	2	5			REACT_774	Formation of Exon Junction Complex	0.0024	2	108
							REACT_1520	Gluconeogenesis	3.5e-08	5	21			REACT_1709	Metabolism of small molecules	0.00016	7	72		REACT_6314	CAK-mediated phosphorylation of Cyclin B1:Cdc2 complexes	0.0093	2	5			REACT_625	Formation of an intermediate Spliceosomal C complex	0.0024	2	109
							REACT_2071	Cori Cycle (interconversion of glucose and lactate)	2.4e-07	5	30			REACT_1041	Inhibition of the proteolytic activity of APC/C required for the onset of anaphase by mitotic spindle checkpoint components	0.00019	4	18		REACT_6255	Dephosphorylation of nuclear Cyclin B1:phospho-Cdc2 (Thr 14, Tyr15) complexes by Cdc25 phosphatases	0.0093	2	5			REACT_467	mRNA Splicing - Major Pathway	0.0025	2	112
							REACT_474	Metabolism of carbohydrates	7.6e-07	6	72			REACT_1951	Binding of the MCC complex to the APC/C complex	0.00019	4	18		REACT_6257	Dephosphorylation of cytoplasmic Cyclin B1:phospho-Cdc2 (Thr 14, Tyr 15) complexes by Cdc25 phosphatases	0.0093	2	5			REACT_1735	mRNA Splicing	0.0025	2	112
							REACT_1709	Metabolism of small molecules	7.6e-07	6	72			REACT_1072	Inactivation of APC/C via direct inhibition of the APC/C complex	0.00019	4	18		REACT_6891	Phosphorylation of the Emi1 DSGxxS degron by Cyclin B:Cdc2	0.0093	2	5			REACT_125	Processing of Capped Intron-Containing Pre-mRNA	0.0028	2	117
							REACT_723	Glucose metabolism	5.5e-06	5	55			REACT_6733	Activation of APC/C:Cdc20 by dissociation of Cdc20:phospho-APC/C from Cdc20:phospho-APC/C:Mad2:Bub3:BubR1	0.00019	4	18		REACT_6893	Association of Securin with Cdc20:APC/C complex	0.013	3	16			REACT_1755	Processing of Capped pre-mRNA	0.0029	2	120
							REACT_6190	Rev-mediated nuclear export of HIV-1 RNA	0.0035	3	60			REACT_2137	Mitotic Spindle Checkpoint	0.00024	4	19		REACT_6875	Phosphorylation of Emi1	0.014	2	6			REACT_1675	mRNA Processing	0.0038	2	136
							REACT_6916	Interactions of Rev with host cellular proteins	0.0037	3	61			REACT_6830	Association of Cyclin A with the APC/C	0.00024	4	19		REACT_6766	Association of Cyclin B:Cdc2 with Cdc20:APC/C complex	0.015	3	17			REACT_1384	Elongation of Intron-Containing Transcripts and co-transcriptional mRNA splicing	0.0039	2	139
							REACT_6318	Release of the HIV-1 mRNA and Crm1 from Rev in the cytoplasm	0.013	2	33			REACT_7992	Association of Nek2A with MCC:APC/C	0.00024	4	19		REACT_6723	Ubiquitination of Securin by phospho-APC/C:Cdc20 complex	0.015	3	17			REACT_1021	Elongation and Processing of Capped Transcripts	0.0039	2	139
							REACT_9478	Association of RanBP1 with Ran-GTP:CRM1:Rev:mRNA complex	0.013	2	33			REACT_433	Inactivation of APC/C via CDC20 sequestration	0.00029	2	2		REACT_6871	APC/C:Cdc20 mediated degradation of Securin	0.015	3	17			REACT_2039	Formation and Maturation of mRNA Transcript	0.0053	2	161
							REACT_9395	Nuclear import of Rev protein	0.038	2	58			REACT_6824	Ubiquitination of Cyclin A by APC/C:Cdc20 complex	0.00029	4	20		REACT_10041	Loading and methylation of Sm proteins onto SMN Complexes	0.015	3	17			REACT_71	Gene Expression	0.019	2	308
							REACT_6361	Late Phase of HIV Life Cycle	0.038	3	144			REACT_6850	Cdc20:Phospho-APC/C mediated degradation of Cyclin A	0.00029	4	20		REACT_6820	APC/C:Cdc20 mediated degradation of Cyclin B	0.018	3	18
							REACT_6337	Rev multimer-bound HIV-1 mRNA:Crm1:Ran:GTP complex associates with the NPC	0.039	2	59			REACT_8017	APC-Cdc20 mediated degradation of Nek2A	0.00029	4	20		REACT_6735	Ubiquitination of Cyclin B by phospho-APC/C:Cdc20 complex	0.018	3	18
							REACT_6340	Translocation of nuclear RNA transport complex to cytoplasm	0.039	2	59			REACT_7995	Multiubiquitination of Nek2A	0.00029	4	20		REACT_655	Pyrimidine salvage reactions	0.019	2	7
							Down-regulated signature							REACT_36	Formation of the MCC complex	0.0017	2	4		REACT_897	G2/M DNA damage checkpoint	0.031	2	9
							None of the identifiers provided were found in the database							REACT_6748	Dissociation of Cdc20 from APC/C complex	0.0018	3	15		REACT_212	Glucose uptake	0.031	2	9
														REACT_6867	Conversion from APC/C:Cdc20 to APC/C:Cdh1 in late anaphase	0.0022	3	16		REACT_10098	GEFs activate Rho GTPase:GDP	0.037	5	59
														REACT_6766	Association of Cyclin B:Cdc2 with Cdc20:APC/C complex	0.0027	3	17		REACT_1569	Exocytosis of Alpha granule	0.039	5	60
														REACT_6820	APC/C:Cdc20 mediated degradation of Cyclin B	0.0032	3	18		REACT_318	Platelet degranulation	0.044	5	62
														REACT_6735	Ubiquitination of Cyclin B by phospho-APC/C:Cdc20 complex	0.0032	3	18		Up-regulated signature
														REACT_6863	Phosphorylated Emi1 binds the beta-TrCP in the SCF complex	0.0041	2	6		Identifier of this Event	Hyperlinked name of this Event	Probability of seeing N or more genes in this Event by chance	Number of genes in your query which map to this Event	Total number of genes involved in this Event
														REACT_12475	Interaction of Tie2 and p85 of PI3K	0.0041	2	6		REACT_1383	Glycolysis	1e-08	8	21
														REACT_6821	SCF-beta-TrCP mediated degradation of Emi1	0.0057	2	7		REACT_723	Glucose metabolism	2.8e-08	11	55
														REACT_6827	Ubiquitination of Emi1 by SCF-beta-TrCP	0.0057	2	7		REACT_2071	Cori Cycle (interconversion of glucose and lactate)	2.5e-07	8	30
														REACT_6769	Activation of ATR in response to replication stress	0.024	3	37		REACT_1520	Gluconeogenesis	2.7e-07	7	21
														REACT_6741	Association of Cdh1 with the APC/C	0.026	2	15		REACT_474	Metabolism of carbohydrates	5.1e-07	11	72
														REACT_6859	Free APC/C phosphorylated by Plk1	0.026	2	15		REACT_1709	Metabolism of small molecules	5.1e-07	11	72
														REACT_6845	Dissociation of phospho-Cdh1 from the APC/C complex	0.026	2	15		REACT_6828	APC/C-mediated degradation of cell cycle proteins	0.00069	5	31
														REACT_12621	Tie2 Signaling	0.026	2	15		REACT_152	Cell Cycle, Mitotic	0.001	9	111
														REACT_541	Mcm10 associates with the pre-replicative complex, stabilizing Mcm2-7	0.03	2	16		REACT_6974	Association of cell cycle proteins with the APC/C:Cdh1 complex	0.0011	4	20
														REACT_951	Cdt1 is displaced from the pre-replicative complex.	0.03	2	16		REACT_6761	APC/C:Cdh1 mediated degradation of Cdc20 and other APC/C:Cdh1 targeted proteins in late mitosis/early G1	0.0013	4	21
														REACT_6791	Multiubiquitination of APC/C-associated Cdh1	0.03	2	16		REACT_6914	Ubiquitination of cell cycle proteins targeted by the APC/C:Cdh1complex	0.0013	4	21
														REACT_6721	Phosphorylation of Cdh1 by Cyclin A:Cdk2	0.03	2	16		REACT_6781	APC/C:Cdc20 mediated degradation of mitotic proteins	0.0016	4	22
														REACT_6785	Autodegradation of Cdh1 by Cdh1:APC/C	0.03	2	16		REACT_957	Pyrimidine metabolism	0.0019	4	23
														REACT_6942	Free APC/C phosphorylated by Cyclin B:Cdc2	0.03	2	16		REACT_6954	Activation of APC/C and APC/C:Cdc20 mediated degradation of mitotic proteins	0.0019	4	23
														REACT_9051	Association of Cyclin A:Cdk2 with Cdh1	0.03	2	16		REACT_1857	Cyclin A/B1 associated events during G2/M transition	0.0031	3	13
														REACT_6904	Phosphorylation of the APC/C	0.033	2	17		REACT_2203	G2/M Transition	0.0039	3	14
														REACT_828	G2/M Checkpoints	0.036	3	43		REACT_407	Chk1/Chk2(Cds1) mediated inactivation of Cyclin B:Cdk1 complex	0.0054	2	5
														REACT_2227	CDK and DDK associate with the Mcm10:pre-replicative complex	0.037	2	18		REACT_6314	CAK-mediated phosphorylation of Cyclin B1:Cdc2 complexes	0.0054	2	5
														REACT_135	Cdc45 associates with the pre-replicative complex at the origin	0.041	2	19		REACT_6255	Dephosphorylation of nuclear Cyclin B1:phospho-Cdc2 (Thr 14, Tyr15) complexes by Cdc25 phosphatases	0.0054	2	5
														REACT_6738	Loading of claspin onto DNA during replication origin firing	0.045	2	20		REACT_6257	Dephosphorylation of cytoplasmic Cyclin B1:phospho-Cdc2 (Thr 14, Tyr 15) complexes by Cdc25 phosphatases	0.0054	2	5
														Up-regulated signature						REACT_6891	Phosphorylation of the Emi1 DSGxxS degron by Cyclin B:Cdc2	0.0054	2	5
														Identifier of this Event	Hyperlinked name of this Event	Probability of seeing N or more genes in this Event by chance	Number of genes in your query which map to this Event	Total number of genes involved in this Event		REACT_6893	Association of Securin with Cdc20:APC/C complex	0.0058	3	16
														REACT_1383	Glycolysis	1.1e-07	6	21		REACT_6766	Association of Cyclin B:Cdc2 with Cdc20:APC/C complex	0.007	3	17
														REACT_152	Cell Cycle, Mitotic	4.1e-07	10	111		REACT_6723	Ubiquitination of Securin by phospho-APC/C:Cdc20 complex	0.007	3	17
														REACT_2071	Cori Cycle (interconversion of glucose and lactate)	1.1e-06	6	30		REACT_6871	APC/C:Cdc20 mediated degradation of Securin	0.007	3	17
														REACT_6828	APC/C-mediated degradation of cell cycle proteins	1.4e-06	6	31		REACT_10041	Loading and methylation of Sm proteins onto SMN Complexes	0.007	3	17
														REACT_6974	Association of cell cycle proteins with the APC/C:Cdh1 complex	3e-06	5	20		REACT_6875	Phosphorylation of Emi1	0.0079	2	6
														REACT_723	Glucose metabolism	3.1e-06	7	55		REACT_6820	APC/C:Cdc20 mediated degradation of Cyclin B	0.0082	3	18
														REACT_1520	Gluconeogenesis	4e-06	5	21		REACT_6735	Ubiquitination of Cyclin B by phospho-APC/C:Cdc20 complex	0.0082	3	18
														REACT_6761	APC/C:Cdh1 mediated degradation of Cdc20 and other APC/C:Cdh1 targeted proteins in late mitosis/early G1	4e-06	5	21		REACT_655	Pyrimidine salvage reactions	0.011	2	7
														REACT_6914	Ubiquitination of cell cycle proteins targeted by the APC/C:Cdh1complex	4e-06	5	21		REACT_897	G2/M DNA damage checkpoint	0.018	2	9
														REACT_6781	APC/C:Cdc20 mediated degradation of mitotic proteins	5.1e-06	5	22		REACT_212	Glucose uptake	0.018	2	9
														REACT_6954	Activation of APC/C and APC/C:Cdc20 mediated degradation of mitotic proteins	6.4e-06	5	23		REACT_11066	snRNP Assembly	0.025	3	27
														REACT_1538	Cell Cycle Checkpoints	1.5e-05	7	69		REACT_11052	Metabolism of non-coding RNA	0.025	3	27
														REACT_474	Metabolism of carbohydrates	2e-05	7	72		REACT_6837	Regulation of APC/C activators between G1/S and early anaphase	0.028	3	28
														REACT_1709	Metabolism of small molecules	2e-05	7	72		REACT_6841	Chylomicron-mediated lipid transport	0.037	2	13
														REACT_6893	Association of Securin with Cdc20:APC/C complex	3.4e-05	4	16		REACT_1698	Nucleotide metabolism	0.042	5	81
														REACT_6723	Ubiquitination of Securin by phospho-APC/C:Cdc20 complex	4.4e-05	4	17		REACT_6748	Dissociation of Cdc20 from APC/C complex	0.048	2	15
														REACT_6871	APC/C:Cdc20 mediated degradation of Securin	4.4e-05	4	17		Down-regulated signature
														REACT_1041	Inhibition of the proteolytic activity of APC/C required for the onset of anaphase by mitotic spindle checkpoint components	5.6e-05	4	18		Identifier of this Event	Hyperlinked name of this Event	Probability of seeing N or more genes in this Event by chance	Number of genes in your query which map to this Event	Total number of genes involved in this Event
														REACT_1951	Binding of the MCC complex to the APC/C complex	5.6e-05	4	18		REACT_6900	Signaling in Immune system	0.0014	8	323
														REACT_1072	Inactivation of APC/C via direct inhibition of the APC/C complex	5.6e-05	4	18		REACT_11152	Immunoregulatory interactions between a Lymphoid and a non-Lymphoid cell	0.0055	5	159
														REACT_6733	Activation of APC/C:Cdc20 by dissociation of Cdc20:phospho-APC/C from Cdc20:phospho-APC/C:Mad2:Bub3:BubR1	5.6e-05	4	18		REACT_604	Hemostasis	0.043	4	179
														REACT_2137	Mitotic Spindle Checkpoint	7e-05	4	19		REACT_11087	Fc gamma receptors interact with antigen-bound IgG	0.045	2	45
														REACT_6830	Association of Cyclin A with the APC/C	7e-05	4	19
														REACT_7992	Association of Nek2A with MCC:APC/C	7e-05	4	19
														REACT_6824	Ubiquitination of Cyclin A by APC/C:Cdc20 complex	8.7e-05	4	20
														REACT_6850	Cdc20:Phospho-APC/C mediated degradation of Cyclin A	8.7e-05	4	20
														REACT_8017	APC-Cdc20 mediated degradation of Nek2A	8.7e-05	4	20
														REACT_7995	Multiubiquitination of Nek2A	8.7e-05	4	20
														REACT_433	Inactivation of APC/C via CDC20 sequestration	0.00015	2	2
														REACT_6837	Regulation of APC/C activators between G1/S and early anaphase	0.00034	4	28
														REACT_6748	Dissociation of Cdc20 from APC/C complex	0.00075	3	15
														REACT_6867	Conversion from APC/C:Cdc20 to APC/C:Cdh1 in late anaphase	0.00091	3	16
														REACT_36	Formation of the MCC complex	0.00091	2	4
														REACT_6766	Association of Cyclin B:Cdc2 with Cdc20:APC/C complex	0.0011	3	17
														REACT_6820	APC/C:Cdc20 mediated degradation of Cyclin B	0.0013	3	18
														REACT_6735	Ubiquitination of Cyclin B by phospho-APC/C:Cdc20 complex	0.0013	3	18
														REACT_6769	Activation of ATR in response to replication stress	0.011	3	37
														REACT_6741	Association of Cdh1 with the APC/C	0.015	2	15
														REACT_6859	Free APC/C phosphorylated by Plk1	0.015	2	15
														REACT_6845	Dissociation of phospho-Cdh1 from the APC/C complex	0.015	2	15
														REACT_828	G2/M Checkpoints	0.016	3	43
														REACT_541	Mcm10 associates with the pre-replicative complex, stabilizing Mcm2-7	0.017	2	16
														REACT_951	Cdt1 is displaced from the pre-replicative complex.	0.017	2	16
														REACT_6791	Multiubiquitination of APC/C-associated Cdh1	0.017	2	16
														REACT_6721	Phosphorylation of Cdh1 by Cyclin A:Cdk2	0.017	2	16
														REACT_6785	Autodegradation of Cdh1 by Cdh1:APC/C	0.017	2	16
														REACT_6942	Free APC/C phosphorylated by Cyclin B:Cdc2	0.017	2	16
														REACT_9051	Association of Cyclin A:Cdk2 with Cdh1	0.017	2	16
														REACT_6904	Phosphorylation of the APC/C	0.019	2	17
														REACT_2227	CDK and DDK associate with the Mcm10:pre-replicative complex	0.021	2	18
														REACT_135	Cdc45 associates with the pre-replicative complex at the origin	0.023	2	19
														REACT_6738	Loading of claspin onto DNA during replication origin firing	0.026	2	20
														REACT_6750	Activation of claspin	0.031	2	22
														REACT_789	DNA Replication Factor A (RPA) associates with the pre-replicative complex at the origin	0.033	2	23
														REACT_207	Removal of licensing factors from origins	0.033	2	23
														REACT_829	Regulation of DNA replication	0.033	2	23
														REACT_957	Pyrimidine metabolism	0.033	2	23
														Down-regulated signature
														Identifier of this Event	Hyperlinked name of this Event	Probability of seeing N or more genes in this Event by chance	Number of genes in your query which map to this Event	Total number of genes involved in this Event
														REACT_12475	Interaction of Tie2 and p85 of PI3K	0.00027	2	6
														REACT_12621	Tie2 Signaling	0.0019	2	15
														REACT_12051	Cell surface interactions at the vascular wall	0.036	2	68
