# Supplementary material for: Large meta-analysis of multiple cancers reveals a common, compact and highly prognostic hypoxia metagene
Source: Br J Cancer. 2010 Jan 19;102(2):428–35. doi: 10.1038/sj.bjc.6605450 (PMC2816644; doi:10.1038/sj.bjc.6605450)
Supplement: Supplementary Table S5 [file 6605450x10.xls]

## Sheet: gleadle_CHI_merge
Table S5. Hypoxia regulation of genes in the common signature in cell lines experiments
		Elvidge et al, 2006	Hypoxia time course in a panel of non-malignant cells (Chi et al, 2006)
affyID	HUGO Symbol	HIF1a siRNA experiment in MCF7 cells (siHIF1a vs scramble in hypoxia), p value	endothelial cells; hypoxia vs normoxia (p value)	smooth muscle cells; hypoxia vs normoxia (p value)	human mammalian epithelial cells; hypoxia vs normoxia (p value)	renal proximal tubule epithelial cells 1; hypoxia vs normoxia (p value)	renal proximal tubule epithelial cells 2; hypoxia vs normoxia (p value)	Potetial HIF binding sites as predicted by MatInspector 8.01 (Genomatix)	Literature List (Winter et al, 2007) (1=present, 0=absent)
208308_s_at	GPI	4.41e-05	0.968221	0.227126	0.00448985	0.0208751	0.0129987	Yes	1
218235_s_at	UTP11L	0.0001175	0.435818	0.270933	0.0242409	0.167226	0.0129825	No	0
201231_s_at	ENO1	0.000662003	0.917589	0.200238	0.368265	0.000180404	0.000542384	Yes	1
207543_s_at	P4HA1	0.00121842	0.490398	0.0486946	0.00516646	0.000887858	0.0336063	Yes	1
201037_at	PFKP	0.00145013	0.464813	0.227233	0.928412	6.83e-05	0.00300721	Yes	0
205199_at	CA9	0.00207171	0.154564	0.0768451	0.0118985	0.00182043	0.00562852	Yes	1
200886_s_at	PGAM1	0.00257402	NA	NA	NA	NA	NA	Yes	1
201695_s_at	NP	0.00545166	0.607743	0.645089	0.114794	0.785274	0.0133722	Yes	1
218507_at	HIG2	0.00617642	NA	NA	NA	NA	NA	No	1
218586_at	C20orf20	0.00647923	NA	NA	NA	NA	NA	Yes	0
204348_s_at	AK3L1	0.0103439	NA	NA	NA	NA	NA	No	1
238996_x_at	ALDOA	0.0145837	0.720107	0.0544409	0.0498382	0.0290094	0.131032	Yes	1
202912_at	ADM	0.0148045	0.0197456	0.0516905	0.00156053	0.000195413	0.010835	Yes	1
203484_at	SEC61G	0.0166245	0.118255	0.0260726	0.898157	0.174406	0.127827	No	0
208002_s_at	ACOT7	0.0180321	0.172557	0.828916	0.456719	0.0202239	0.199956	Yes	0
216088_s_at	PSMA7	0.0196858	NA	NA	NA	NA	NA	No	0
200650_s_at	LDHA	0.0216832	0.669923	0.17324	0.0545919	0.000147665	0.00942592	Yes	1
202934_at	HK2	0.0237014	0.297403	0.0349558	0.0026982	0.000616028	0.100523	Yes	1
200632_s_at	NDRG1	0.0251643	0.0861475	0.325671	0.0414513	6.55e-05	8.32e-05	Yes	1
200822_x_at	TPI1	0.0253764	0.561561	0.017855	0.00366176	0.0020762	0.00458006	Yes	1
201250_s_at	SLC2A1	0.0306381	0.186637	0.00201358	0.042871	0.000272371	0.0195609	Yes	1
218027_at	MRPL15	0.0320312	NA	NA	NA	NA	NA	Yes	0
221020_s_at	SLC25A32	0.042749	0.585692	0.407884	0.0665672	0.0303986	0.0370613	Yes	0
209191_at	TUBB6	0.0435849	0.0302158	0.839754	0.963165	0.77625	0.720057	Yes	0
202887_s_at	DDIT4	0.0506536	0.128885	0.00280092	0.177045	5.24e-06	0.0209132	Yes	1
209714_s_at	CDKN3	0.0558942	NA	NA	NA	NA	NA	Yes	0
210512_s_at	VEGFA	0.0564733	NA	NA	NA	NA	NA	Yes	1
218982_s_at	MRPS17	0.0591176	0.197349	0.0371659	0.763122	0.00957521	0.063646	Yes	0
200738_s_at	PGK1	0.0656545	0.696552	0.392931	0.0295596	0.728334	0.349661	Yes	1
201849_at	BNIP3	0.0693464	NA	NA	NA	NA	NA	Yes	1
221676_s_at	CORO1C	0.0892767	0.834147	0.000253242	0.813386	0.672055	0.451129	Yes	0
227337_at	ANKRD37	0.117191	0.161336	1.84e-05	0.0108054	0.00394637	0.0390515	Yes	0
217943_s_at	MAP7D1	0.137163	0.73862	0.76968	0.397845	0.147096	0.0426336	Yes	0
217871_s_at	MIF	0.177192	NA	NA	NA	NA	NA	Yes	1
218163_at	MCTS1	0.201929	NA	NA	NA	NA	NA	Yes	0
223234_at	MAD2L2	0.229498	0.0123609	0.865478	0.348731	0.584808	0.645633	Yes	0
218049_s_at	MRPL13	0.249827	NA	NA	NA	NA	NA	Yes	0
219493_at	SHCBP1	0.294888	NA	NA	NA	NA	NA	No	0
217398_x_at	GAPDH	0.303995	NA	NA	NA	NA	NA	Yes	1
202235_at	SLC16A1	0.368434	0.386201	0.0409172	0.00456555	0.00297632	0.0289366	No	1
217785_s_at	YKT6	0.379674	0.466381	0.540887	0.38378	0.0443622	0.0481058	No	0
219121_s_at	RBM35A	0.407354	0.898762	0.356162	0.435757	0.193352	0.0010275	No	0
218755_at	KIF20A	0.430582	0.723234	0.947561	0.24643	0.0355826	0.538005	Yes	0
212639_x_at	TUBA1B	0.44306	NA	NA	NA	NA	NA	Yes	0
209251_x_at	TUBA1C	0.682383	NA	NA	NA	NA	NA	Yes	0
217720_at	CHCHD2	0.716351	NA	NA	NA	NA	NA	Yes	0
222608_s_at	ANLN	0.7938	0.556373	0.310412	0.0181731	0.111283	0.328024	Yes	0
201896_s_at	PSRC1	0.810207	0.393611	0.0144245	0.0431367	0.0458406	0.15415	Yes	0
218355_at	KIF4A	0.858976	NA	NA	NA	NA	NA	Yes	0
210074_at	CTSL2	0.879673	NA	NA	NA	NA	NA	Yes	0
215084_s_at	LRRC42	0.879964	0.723015	0.202342	0.80419	0.0319259	0.123989	No	0
